# Supplementary material for: Prediction of venous thromboembolism incidence in the general adult population using two published genetic risk scores
Source: PLoS One. 2023 Jan 30;18(1):e0280657. doi: 10.1371/journal.pone.0280657 (PMC9886242; doi:10.1371/journal.pone.0280657)
Supplement: S1 Table — (XLSX) [file pone.0280657.s001.xlsx]

## Sheet: Supplemental Table S1
SNP
